# Supplementary material for: Soil Salinity Drives the Arbuscular Mycorrhizal Fungal Generalists and Specialists Subcommunity Assembly in Extremely Dryland Forest in China
Source: Microorganisms. 2025 Jul 25;13(8):1742. doi: 10.3390/microorganisms13081742 (PMC12388618; doi:10.3390/microorganisms13081742)
Supplement: Supplementary file 1 [file microorganisms-13-01742-s001.zip]

Archive with 1 entries (1 files):
- microorganisms-3751107-supplementary.pdf
